# Supplementary material for: Vasoactive Properties of a Cocoa Shell Extract: Mechanism of Action and Effect on Endothelial Dysfunction in Aged Rats
Source: Antioxidants (Basel). 2022 Feb 21;11(2):429. doi: 10.3390/antiox11020429 (PMC8869230; doi:10.3390/antiox11020429)
Supplement: Supplementary file 1 [file antioxidants-11-00429-s001.zip]

Archive with 1 entries (1 files):
- antioxidants-1531965-supplementary.pdf
